# Supplementary material for: Prognostic and clinicopathological value of dbc1 expression in human cancers: a systematic review and meta-analysis
Source: Front Oncol. 2025 Jul 7;15:1584622. doi: 10.3389/fonc.2025.1584622 (PMC12278428; doi:10.3389/fonc.2025.1584622)
Supplement: Supplementary file 5 [file Table2.xlsx]

## Sheet: Sheet1
Table S2. Subgroup meta-analysis of the association between DBC1 expression and clinicopathological characteristics
Outcome	Categories	Studies (patients)	RR (95% CI) Fixed-effect estimate	P-value of Fixed-effect Model	Z-value of Fixed-effect Mode	RR (95% CI) Random-effect estimate	P-value of Random-effect Model	Z-value of Random-effect Mode	I2 (%)	P
TNM stage	Country
	Korea	12 (1941)	1.065 (0.948-1.197)	0.286	1.07	1.139 (0.910-1.426)	0.255	1.14	63.3	0.002
	China	10 (1244)	1.892 (1.628-2.198)	0	8.33	1.522 (1.005-2.303)	0.047	1.99	84.8	0
	Size
	< 100	5 (269)	1.692 (1.075-2.663)	0.023	2.27	2.278 (0.487-10.659)	0.296	1.05	85	0
	100-200	14 (1914)	1.380 (1.237-1.538)	0	5.8	1.366 (1.135-1.645)	0.001	3.3	61.9	0.001
	> 200	4 (1559)	1.048 (0.917-1.197)	0.493	0.69	0.934 (0.604-1.445)	0.76	0.31	87.4	0
	Cancer type
	Digestive system cancer	12 (2722)	1.208 (1.101-1.327)	0	3.98	1.211 (0.932-1.574)	0.151	1.43	85.3	0
	Reproductive system cancer	4 (314)	1.760 (1.180-2.627)	0.006	2.77	1.723 (1.158-2.564)	0.007	2.68	0	0.577
	Sarcoma	2 (139)	2.063 (1.146-3.715)	0.016	2.41	2.010 (1.115-3.624)	0.02	2.32	0	0.463
	Other	5 (567)	1.142 (0.918-1.421)	0.233	1.19	1.021 (0.584-1.785)	0.941	0.07	78.6	0.001
	Cancer
	GC	4 (1529)	1.153 (1.003-1.326)	0.045	2.01	1.211 (0.746-1.964)	0.439	0.77	89.9	0
	BC	2 (150)	1.138 (0.460-2.816)	0.78	0.28	1.150 (0.463-2.855)	0.763	0.3	0	0.662
	CC	3 (685)	1.381 (1.189-1.604)	0	4.22	1.488 (0.976-2.269)	0.065	1.85	86.7	0.001
	HCC	2 (239)	1.489 (0.982-2.258)	0.061	1.88	0.988 (0.194-5.041)	0.988	0.01	70.1	0.067
	Cutoff value
	Staining cells ≥30	5 (1201)	1.022 (0.887-1.179)	0.76	0.31	1.120 (0.808-1.554)	0.496	0.68	74.3	0.004
	SI × PP ≥7	7 (1002)	1.446 (1.270-1.646)	0	5.57	1.446 (1.146-1.824)	0.002	3.11	66.1	0.007
	SI + PP ≥6	3 (243)	1.874 (1.287-2.729)	0.001	3.27	1.836 (1.263-2.670)	0.001	3.18	0	0.707
	Other	8 (1296)	1.212 (1.018-1.443)	0.031	2.16	1.252 (0.638-2.457)	0.514	0.65	86.6	0
LN metastasis	Country
	Korea	10 (1805)	1.000 (0.884-1.131)	0.999	0	1.022 (0.782-1.337)	0.871	0.16	67.6	0.001
	China	7 (847)	1.667 (1.429-1.946)	0	6.48	1.527 (1.110-2.103)	0.009	2.6	74.3	0.001
	Size
	< 100	3 (158)	1.236 (0.784-1.949)	0.362	0.91	1.116 (0.287-4.345)	0.874	0.16	84	0.002
	100-200	12 (1693)	1.442 (1.282-1.622)	0	6.11	1.396 (1.137-1.714)	0.001	3.19	59.9	0.004
	> 200	3 (1358)	0.853 (0.743-0.978)	0.023	2.27	0.854 (0.683-1.069)	0.168	1.38	61.6	0.074
	Cancer type
	Digestive system cancer	10 (2401)	1.116 (1.017-1.226)	0.021	2.31	1.193 (0.930-1.530)	0.165	1.39	84.5	0
	Reproductive system cancer	4 (314)	0.997 (0.701-1.417)	0.985	0.02	0.988 (0.471-2.073)	0.975	0.03	66.2	0.031
	Sarcoma	1 (104)	0.707 (0.263-1.868)	0.478	0.71	0.707 (0.263-1.868)	0.478	0.71	-	-
	Other	3 (390)	1.825 (1.280-2.601)	0.001	3.33	1.789 (1.260-2.540)	0.001	3.25	0	0.504
	Cancer
	GC	4 (1328)	0.955 (0.838-1.089)	0.494	0.68	1.045 (0.726-1.504)	0.813	0.24	88.1	0
	BC	2 (150)	1.045 (0.674-1.620)	0.843	0.2	1.030 (0.665-1.596)	0.894	0.13	0	0.541
	CC	3 (685)	1.410 (1.206-1.649)	0	4.3	1.498 (0.999-2.247)	0.051	1.95	84.7	0.001
	Cutoff value
	Staining cells ≥30	4 (1100)	0.992 (0.860-1.145)	0.916	0.11	1.033 (0.698-1.529)	0.871	0.16	85.6	0
	SI × PP ≥7	6 (882)	1.552 (1.354-1.778)	0	6.32	1.523 (1.190-1.950)	0.001	3.34	68.8	0.007
	SI + PP ≥6	2 (208)	1.353 (0.682-2.682)	0.387	0.87	1.260 (0.388-4.090)	0.707	0.38	63.9	0.096
	Other	6 (1019)	0.897 (0.741-1.085)	0.263	1.12	0.851 (0.464-1.559)	0.601	0.52	68	0.008
Distant metastasis	Country
	Korea	8 (1023)	1.899 (1.307-2.760)	0.001	3.36	2.110 (1.004-4.435)	0.049	1.97	59.9	0.015
	China	2 (261)	9.696 (1.231-76.363)	0.031	2.16	7.295 (1.203-44.227)	0.031	2.16	0	0.55
	Size
	< 100	2 (63)	2.456 (0.508-11.873)	0.264	1.12	1.837 (0.217-15.518)	0.577	0.56	30.4	0.231
	100-200	7 (872)	3.737 (2.185-6.393)	0	4.81	3.065 (1.711-5.489)	0	3.77	9.8	0.354
	> 200	2 (906)	0.678 (0.435-1.058)	0.087	1.71	0.675 (0.432-1.053)	0.083	1.73	0	0.625
	Cancer type
	Digestive system cancer	6 (1448)	0.956 (0.657-1.393)	0.816	0.23	1.070 (0.574-1.994)	0.832	0.21	42	0.125
	Reproductive system cancer	3 (254)	3.918 (1.801-8.522)	0.001	3.44	3.071 (0.732-12.880)	0.125	1.53	48.5	0.144
	Sarcoma	2 (139)	4.875 (1.537-15.458)	0.007	2.69	4.814 (1.536-15.085)	0.007	2.7	0	0.885
	Cancer
	GC	3 (876)	0.761 (0.414-1.400)	0.379	0.88	1.188 (0.332-4.257)	0.791	0.26	44.7	0.164
	BC	2 (150)	7.431 (1.578-35.000)	0.011	2.54	2.812 (0.102-77.762)	0.542	0.61	71	0.063
	Cutoff value
	Staining cells ≥30	3 (648)	1.402 (0.842-2.333)	0.194	1.3	2.208 (0.318-15.350)	0.423	0.8	78	0.011
	SI × PP ≥7	2 (261)	9.696 (1.231-76.363)	0.031	2.16	7.295 (1.203-44.227)	0.031	2.16	0	0.55
	SI + PP ≥6	3 (243)	3.500 (1.732-7.076)	0	3.49	3.310 (1.648-6.649)	0.001	3.36	0	0.703
	Other	3 (689)	0.761 (0.439-1.320)	0.331	0.97	0.757 (0.432-1.327)	0.331	0.97	0	0.374
Tumor size	Country
	Korea	8 (929)	0.900 (0.771-1.050)	0.179	1.34	0.887 (0.740-1.063)	0.194	1.3	27.9	0.206
	China	4 (520)	1.751 (1.302-2.355)	0	3.71	1.626 (0.944-2.800)	0.08	1.75	56.6	0.074
	Size
	< 100	3 (133)	1.404 (0.914-2.156)	0.121	1.55	1.257 (0.585-2.699)	0.588	0.59	74.7	0.019
	100-200	8 (1115)	0.940 (0.810-1.090)	0.412	0.82	0.919 (0.730-1.156)	0.469	0.72	52.9	0.038
	> 200	1 (201)	2.907 (1.578-5.354)	0.001	3.42	2.907 (1.578-5.354)	0.001	3.42	-	-
	Cancer type
	Digestive system cancer	6 (908)	1.219 (1.018-1.459)	0.031	2.15	1.144 (0.765-1.712)	0.511	0.66	75.4	0.001
	Reproductive system cancer	2 (132)	0.616 (0.409-0.928)	0.02	2.32	0.677 (0.481-0.954)	0.026	2.23	0	0.325
	Sarcoma	2 (139)	1.095 (0.841-1.427)	0.5	0.67	1.295 (0.537-3.124)	0.565	0.58	81.2	0.021
	Other	2 (270)	1.081 (0.647-1.806)	0.766	0.3	1.086 (0.649-1.817)	0.753	0.31	0	0.516
	Cancer
	HCC	3 (448)	1.132 (0.849-1.510)	0.398	0.85	0.958 (0.459-1.999)	0.908	0.12	75.3	0.017
	Cutoff value
	Staining cells ≥30	1 (199)	0.771 (0.468-1.270)	0.307	1.02	0.771 (0.468-1.270)	0.307	1.02	-	-
	SI × PP ≥7	3 (414)	1.128 (0.910-1.399)	0.272	1.1	1.127 (0.678-1.872)	0.644	0.46	70.8	0.033
	SI + PP ≥6	3 (243)	0.892 (0.700-1.135)	0.352	0.93	0.970 (0.548-1.715)	0.915	0.11	75.8	0.016
	Other	5 (593)	1.366 (1.025-1.820)	0.033	2.13	1.166 (0.676-2.011)	0.58	0.55	76.4	0.002
Histologic grade	Country
	Korea	9 (1546)	1.052 (0.918-1.204)	0.468	0.73	1.388 (0.906-2.126)	0.132	1.5	84.3	0
	China	8 (1098)	1.598 (1.323-1.930)	0	4.86	1.628 (1.339-1.978)	0	4.9	5.7	0.386
	Size
	< 100	2 (95)	2.123 (1.352-3.336)	0.001	3.27	1.970 (1.300-2.984)	0.001	3.2	0	0.378
	100-200	12 (1547)	1.523 (1.292-1.794)	0	5.02	1.550 (1.172-2.050)	0.002	3.07	59.8	0.004
	> 200	4 (1442)	0.878 (0.772-0.998)	0.046	1.99	0.983 (0.669-1.445)	0.931	0.09	84	0
	Cancer type
	Digestive system cancer	12 (2539)	0.999 (0.892-1.117)	0.98	0.03	1.199 (0.910-1.580)	0.197	1.29	74.4	0
	Reproductive system cancer	3 (286)	1.778 (1.342-2.355)	0	4.01	1.751 (1.000-3.065)	0.05	1.96	69.9	0.036
	Sarcoma	2 (139)	2.112 (1.337-3.338)	0.001	3.2	1.955 (1.298-2.945)	0.001	3.21	0	0.413
	Other	1 (120)	2.077 (1.275-3.382)	0.003	2.94	2.077 (1.275-3.382)	0.003	2.94	-	-
	Cancer
	GC	5 (1374)	0.875 (0.777-0.985)	0.027	2.21	0.970 (0.716-1.315)	0.846	0.19	81.7	0
	CC	3 (685)	1.546 (1.080-2.214)	0.017	2.38	1.532 (1.071-2.191)	0.019	2.34	0	0.823
	HCC	2 (239)	1.236 (0.560-2.730)	0.6	0.53	0.767 (0.035-16.588)	0.865	0.17	79.2	0.028
	Cutoff value
	Staining cells ≥30	4 (1062)	0.754 (0.642-0.885)	0.001	3.44	0.774 (0.614-0.974)	0.029	2.18	26.3	0.254
	SI × PP ≥7	7 (1002)	1.663 (1.307-2.116)	0	4.14	1.725 (1.359-2.189)	0	4.48	1.2	0.415
	SI + PP ≥6	3 (243)	2.157 (1.608-2.893)	0	5.13	2.081 (1.576-2.749)	0	5.16	0	0.683
	Other	4 (777)	1.158 (0.975-1.375)	0.094	1.68	1.328 (0.831-2.122)	0.235	1.19	75.6	0.006
Tumor invasion	Country
	Korea	3 (630)	1.097 (0.996-1.208)	0.06	1.88	1.158 (0.903-1.484)	0.248	1.15	77.1	0.013
	China	2 (133)	2.661 (1.489-4.756)	0.001	3.3	2.531 (1.435-4.464)	0.001	3.21	0	0.467
	Size
	< 100	2 (133)	2.661 (1.489-4.756)	0.001	3.3	2.531 (1.435-4.464)	0.001	3.21	0	0.467
	100-200	2 (281)	1.317 (1.105-1.571)	0.002	3.07	1.322 (1.113-1.570)	0.001	3.18	0	0.847
	> 200	2 (906)	0.900 (0.811-1.000)	0.05	1.96	0.894 (0.721-1.110)	0.31	1.01	71.4	0.062
	Cancer type
	Digestive system cancer	3 (1083)	0.981 (0.895-1.076)	0.688	0.4	1.011 (0.783-1.305)	0.932	0.09	85.7	0.001
	Reproductive system cancer	1 (60)	2.214 (1.124-4.361)	0.022	2.3	2.214 (1.124-4.361)	0.022	2.3	-	-
	Sarcoma	1 (104)	1.277 (0.859-1.900)	0.227	1.21	1.277 (0.859-1.900)	0.227	1.21	-	-
	Other	1 (73)	3.462 (1.226-9.772)	0.019	2.35	3.462 (1.226-9.772)	0.019	2.35	-	-
	Cancer
	GC	2 (734)	0.986 (0.855-1.137)	0.845	0.2	1.030 (0.611-1.736)	0.913	0.11	92.8	0
	Cutoff value
	Staining cells ≥30	2 (526)	1.077 (0.978-1.187)	0.133	1.5	1.130 (0.831-1.536)	0.437	0.78	87.1	0.005
	SI + PP ≥6	1 (104)	1.277 (0.859-1.900)	0.227	1.21	1.277 (0.859-1.900)	0.227	1.21	-	-
	Other	3 (690)	1.014 (0.835-1.232)	0.888	0.14	1.679 (0.623-4.523)	0.305	1.03	87.5	0
Vascular invasion	Country
	Korea	4 (508)	1.833 (1.241-2.705)	0.002	3.05	1.774 (1.001-3.145)	0.05	1.96	38.7	0.18
	China	1 (201)	2.460 (1.196-5.060)	0.014	2.45	2.460 (1.196-5.060)	0.014	2.45	-	-
	Size
	< 100	1 (28)	1.680 (0.327-8.640)	0.535	0.62	1.680 (0.327-8.640)	0.535	0.62	-	-
	100-200	3 (480)	1.842 (1.234-2.751)	0.003	2.99	1.874 (0.902-3.779)	0.093	1.68	59.4	0.085
	> 200	2 (758)	0.994 (0.817-1.208)	0.95	0.06	1.365 (0.451-4.132)	0.582	0.55	88.7	0.003
	Cancer type
	Digestive system cancer	5 (1238)	1.166 (0.977-1.390)	0.088	1.7	1.597 (0.892-2.861)	0.115	1.57	81.4	0
	Reproductive system cancer	1 (28)	1.680 (0.327-8.640)	0.535	0.62	1.680 (0.327-8.640)	0.535	0.62	-	-
	Cancer
	GC	3 (935)	1.130 (0.931-1.372)	0.215	1.24	1.920 (0.623-5.917)	0.256	1.14	89.9	0
	Cutoff value
	Staining cells ≥30	2 (376)	1.926 (1.236-3.000)	0.004	2.9	2.166 (0.628-7.468)	0.221	1.22	80.2	0.025
	Other	4 (890)	1.028 (0.849-1.243)	0.778	0.28	1.398 (0.701-2.788)	0.341	0.95	71.8	0.014
Age	Country
	Korea	13 (2140)	1.166 (1.069-1.271)	0.001	3.48	1.113 (0.937-1.322)	0.222	1.22	68.8	0
	China	10 (1244)	1.063 (0.936-1.208)	0.346	0.94	1.054 (0.929-1.197)	0.414	0.82	1.4	0.426
	Size
	< 100	5 (269)	1.053 (0.807-1.373)	0.706	0.38	1.018 (0.786-1.319)	0.893	0.13	0	0.436
	100-200	15 (2113)	1.066 (0.976-1.164)	0.156	1.42	1.042 (0.903-1.203)	0.573	0.56	58.3	0.002
	> 200	4 (1559)	1.221 (1.085-1.375)	0.001	3.31	1.221 (1.069-1.396)	0.003	2.93	18.7	0.297
	Cancer type
	Digestive system cancer	13 (2921)	1.124 (1.040-1.215)	0.003	2.96	1.075 (0.939-1.232)	0.294	1.05	65.9	0
	Reproductive system cancer	4 (314)	1.415 (0.987-2.030)	0.059	1.89	1.377 (0.645-2.941)	0.408	0.83	72.8	0.011
	Sarcoma	2 (139)	1.203 (0.709-2.043)	0.493	0.68	1.195 (0.703-2.032)	0.511	0.66	0	0.552
	Other	5 (567)	1.022 (0.865-1.206)	0.8	0.25	1.030 (0.874-1.214)	0.732	0.35	0	0.853
	Cancer
	GC	5 (1529)	1.244 (1.109-1.395)	0	3.72	1.243 (1.111-1.391)	0	3.8	0	0.455
	BC	2 (150)	2.299 (1.071-4.939)	0.033	2.13	2.196 (1.024-4.708)	0.043	2.02	0	0.421
	CC	3 (685)	1.049 (0.895-1.230)	0.554	0.59	1.046 (0.892-1.226)	0.58	0.55	0	0.494
	HCC	3 (438)	0.922 (0.720-1.181)	0.52	0.64	0.854 (0.391-1.867)	0.692	0.4	88.1	0
	Cutoff value
	Staining cells ≥30	6 (1400)	1.213 (1.083-1.359)	0.001	3.33	1.103 (0.813-1.498)	0.528	0.63	83.8	0
	SI × PP ≥7	7 (1002)	1.004 (0.889-1.134)	0.95	0.06	0.996 (0.889-1.115)	0.938	0.08	0	0.649
	SI + PP ≥6	3 (243)	1.424 (0.936-2.167)	0.099	1.65	1.392 (0.914-2.119)	0.123	1.54	0	0.544
	Other	8 (1296)	1.092 (0.963-1.237)	0.169	1.38	1.083 (0.958-1.224)	0.205	1.27	0	0.567
Gender	Country
	Korea	10 (1886)	1.069 (1.003-1.139)	0.042	2.04	1.048 (0.971-1.131)	0.226	1.21	37.3	0.11
	China	9 (1184)	0.975 (0.897-1.059)	0.545	0.61	0.968 (0.899-1.041)	0.377	0.88	0	0.628
	Size
	< 100	3 (181)	1.173 (0.952-1.447)	0.135	1.5	1.211 (0.798-1.837)	0.369	0.9	66.5	0.05
	100-200	13 (1887)	0.977 (0.919-1.038)	0.452	0.75	0.983 (0.941-1.028)	0.456	0.75	0	0.839
	> 200	4 (1559)	1.075 (0.995-1.162)	0.066	1.84	1.068 (0.989-1.153)	0.093	1.68	0	0.421
	Cancer type
	Digestive system cancer	13 (2921)	1.024 (0.971-1.080)	0.377	0.88	1.014 (0.973-1.057)	0.507	0.66	0	0.754
	Sarcoma	2 (139)	1.441 (1.042-1.993)	0.027	2.21	1.510 (0.997-2.285)	0.052	1.95	39.9	0.197
	Other	5 (567)	0.973 (0.877-1.080)	0.609	0.51	0.958 (0.879-1.046)	0.339	0.96	0	0.502
	Cancer
	GC	5 (1529)	1.042 (0.966-1.123)	0.288	1.06	1.031 (0.955-1.114)	0.438	0.78	4.8	0.38
	CC	3 (685)	1.028 (0.916-1.153)	0.64	0.47	1.016 (0.897-1.151)	0.804	0.25	14.8	0.309
	HCC	3 (438)	0.968 (0.822-1.141)	0.7	0.39	0.992 (0.851-1.157)	0.921	0.1	0	0.505
	Cutoff value
	Staining cells ≥30	5 (1278)	1.066 (0.981-1.158)	0.129	1.52	1.047 (0.963-1.138)	0.281	1.08	6	0.373
	SI × PP ≥7	7 (1002)	0.959 (0.891-1.032)	0.267	1.11	0.979 (0.928-1.033)	0.438	0.78	3	0.403
	SI + PP ≥6	2 (139)	1.441 (1.042-1.993)	0.027	2.21	1.150 (0.997-2.285)	0.052	1.95	39.9	0.197
	Other	6 (1208)	1.011 (0.926-1.104)	0.804	0.25	1.018 (0.938-1.105)	0.668	0.43	0	0.932
P53	Country
	Korea	7 (1432)	1.354 (1.159-1.581)	0	3.82	1.514 (0.980-2.339)	0.062	1.87	78.4	0
	China	2 (190)	0.935 (0.681-1.282)	0.675	0.42	1.031 (0.270-3.932)	0.965	0.04	93.8	0
	Size
	< 100	2 (98)	1.704 (1.102-2.636)	0.017	2.4	1.055 (0.250-4.448)	0.942	0.07	85.5	0.009
	100-200	5 (723)	1.435 (1.140-1.807)	0.002	3.08	1.680 (0.817-3.457)	0.158	1.41	85.1	0
	> 200	2 (801)	1.072 (0.888-1.294)	0.47	0.72	1.208 (0.662-2.203)	0.538	0.62	77.5	0.035
	Cancer type
	Digestive system cancer	3 (978)	1.211 (1.003-1.463)	0.047	1.99	1.825 (0.749-4.444)	0.185	1.32	86.3	0.001
	Reproductive system cancer	2 (150)	1.461 (0.636-3.358)	0.372	0.89	1.022 (0.172-6.074)	0.981	0.02	81.8	0.019
	Sarcoma	1 (104)	2.060 (1.121-3.784)	0.02	2.33	2.060 (1.121-3.784)	0.02	2.33	-	-
	Other	3 (390)	1.207 (0.963-1.512)	0.102	1.64	1.192 (0.553-2.570)	0.653	0.45	90	0
	Cancer
	GC	2 (629)	2.404 (1.458-3.964)	0.001	3.44	3.194 (0.700-14.569)	0.134	1.5	76	0.041
	BC	2 (150)	1.461 (0.636-3.358)	0.372	0.89	1.022 (0.172-6.074)	0.981	0.02	81.8	0.019
	Cutoff value
	Staining cells ≥30	4 (1100)	1.248 (1.035-1.505)	0.021	2.31	1.888 (0.872-4.086)	0.107	1.61	82.2	0.001
	SI × PP ≥7	1 (120)	0.523 (0.332-0.823)	0.005	2.8	0.523 (0.332-0.823)	0.005	2.8	-	-
	SI + PP ≥6	1 (104)	2.060 (1.121-3.784)	0.02	2.33	2.060 (1.121-3.784)	0.02	2.33	-	-
	Other	3 (298)	1.617 (1.244-2.102)	0	3.59	1.362 (0.768-2.418)	0.291	1.06	70.4	0.034
